# Supplementary material for: Transcriptional Attenuation Controls Macrolide Inducible Efflux and Resistance in Streptococcus pneumoniae and in Other Gram-Positive Bacteria Containing mef/mel(msr(D)) Elements
Source: PLoS One. 2015 Feb 19;10(2):e0116254. doi: 10.1371/journal.pone.0116254 (PMC4335068; doi:10.1371/journal.pone.0116254)
Supplement: S2 Table — a strain collection. Abbr., GA EIP, Georgia Emerging Infections Program; PMEN Pneumococcal Molecular Epidemiology Network; EIP, Emerging Infections Program (Centers for Disease Control, Atlanta, GA); Jain, Shabnam Jain (Emory University, b Locale, geographic location of isolation c Source, biological source of isolation d ST, multilocus sequence type e CC, clonal complex (XLSX) [file pone.0116254.s002.xlsx]

## Sheet: Sheet1
Table S2. Streptococcus pneumoniae isolates sequenced in this study.
Strain	NCBI Accession No.	Collectiona	Serotype	year	Localeb	Sourcec	STd	CCe	Macrolide Resistance Determinants
3063-00	AGQG00000000.1	EIP	19F	1999	TN	blood	652	320	Mega-2.II
4027-06	AGNW00000000.1	EIP	19A	2005	MD	blood	2344	199	none
4075-00	AIKE00000000.1	EIP	19F	1999	OR	blood	635	320	Tn2010
5185-06	AGQE00000000.1	EIP	19A	2005	MD	blood	2393	320	Tn2010
5652-06	AIJU00000000.1	EIP	19A	2005	MD	blood	2588	320	Tn2010
5787-06	AGOM00000000.1	EIP	19A	2005	NY	blood	2542	199	none
6735-05	AGNX00000000.1	EIP	19A	2005	CA	PE	2344	199	none
6901-05	AGOF00000000.1	EIP	19A	2005	CT	blood	2381	199	none
6963-05	AGON00000000.1	EIP	19A	2005	MN	blood	2392	199	none
7286-06	AGOG00000000.1	EIP	19A	2005	MD	blood	2514	320	Tn2010
7533-05	AIJT00000000.1	EIP	19A	2005	OR	blood	320	320	Tn2010
7879-04	AIKD00000000.1	EIP	19A	2005	MN	blood	2383	320	Tn2010
8190-05	AIJY00000000.1	EIP	19A	2005	CT	blood	2347	320	Tn2010
England14-9	AILI00000000.1	PMEN	14	1993	UK	unknown	9	15	Tn1207.1
EU-NP01	AGQH00000000.1	Jain	19A	2009	GA	carriage	695	66	Mega-1.III
EU-NP02	AIKF00000000.1	Jain	19A	2009	GA	carriage	1451	320	Tn2010
EU-NP03	AIKG00000000.1	Jain	33F	2009	GA	carriage	2705	100	Mega-1.IVb
EU-NP04	AIKH00000000.1	Jain	06C	2009	GA	carriage	1292	1379	Mega-1.II
EU-NP05	AIJW00000000.1	Jain	15C	2009	GA	carriage	199	199	Mega-I.III
GA02254	AIKI00000000.1	GA EIP	14	1994	GA	blood	124	156	Mega-1 novel
GA02270	AIKJ00000000.1	GA EIP	06A	1994	GA	blood	1339	2090	Mega-2.II
GA02506	AILJ00000000.1	GA EIP	06B	1994	GA	blood	384	156	Mega-2.II
GA02714	AIKK00000000.1	GA EIP	06A	1994	GA	blood	376	2090	Mega-1.I
GA04175	AIKL00000000.1	GA EIP	19A	1994	GA	blood	199	199	Mega-1.III
GA04216	ALCK01000002.1	GA EIP	06B	1995	GA	blood	2150	156	Mega-2.II
GA04375	AFAX00000000.1	GA EIP	19F	1995	GA	carriage	236	320	Mega-2.IVa
GA04672	ALCJ01000002.1	GA EIP	19A	1995	GA	blood	199	199	Mega-1.III
GA05245	AILL01000001.1	GA EIP	23F	1995	GA	blood	242	242	Tn2009
GA05248	AIKM01000001.1	GA EIP	06B	1995	GA	blood	384	156	Mega-2.II
GA05578	AILH00000000.1	GA EIP	06B	1996	GA	blood	2150	156	Mega-2.II
GA06083	AIKN00000000.1	GA EIP	15B	1996	GA	blood	199slv	199	none
GA07228	AGQI00000000.1	GA EIP	03	1997	GA	blood	180	180	none
GA07643	AGOT00000000.1	GA EIP	04	1998	GA	blood	695	66	Mega-1.II
GA07914	AIKO00000000.1	GA EIP	11A	1998	GA	blood	62	62	none
GA08780	AGQJ00000000.1	GA EIP	09V	1997	GA	blood	156	156	Mega-2.II
GA08825	AILK00000000.1	GA EIP	19F	1998	GA	blood	651	320	Tn2009
GA11184	AGNU00000000.1	GA EIP	19F	1999	GA	blood	649	199	none
GA11304	AGOU00000000.1	GA EIP	06A	1999	GA	blood	90	156	Tn6002
GA11426	AGOV00000000.1	GA EIP	19A	1999	GA	blood	1963	199	none
GA11663	AGOW00000000.1	GA EIP	19F	1999	GA	blood	81	81	Tn2009
GA11856	AIJV00000000.1	GA EIP	19F	2000	GA	blood	271	320	Tn2010
GA13224	AIKB00000000.1	GA EIP	07F	1999	GA	blood	1791	single	none
GA13338	AGOX00000000.1	GA EIP	14	1999	GA	blood	13	15	Mega-2.II
GA13430	AIKP00000000.1	GA EIP	19F	1999	GA	blood	634	81	Tn2009
GA13455	AGOY00000000.1	GA EIP	19F	1999	GA	blood	651	320	Tn2009
GA13494	AGOZ00000000.1	GA EIP	14	1999	GA	blood	656	156	Tn2009
GA13499	AIJZ00000000.1	GA EIP	19F	1999	GA	blood	236	320	none
GA13637	AGPA00000000.1	GA EIP	18C	1999	GA	blood	3060	113	none
GA13723	AILM00000000.1	GA EIP	19F	1999	GA	blood	43	15	none
GA13856	AGPB00000000.1	GA EIP	33F	1999	GA	blood	636	100	none
GA14373	AILN00000000.1	GA EIP	06A	2000	GA	blood	376	2090	Mega-1.I
GA14688	AIKQ00000000.1	GA EIP	23F	2000	GA	blood	2745	single	none
GA14798	AGPC00000000.1	GA EIP	19F	2000	GA	blood	3039	320	Tn2010
GA16121	AGPD00000000.1	GA EIP	19F	2000	GA	blood	236	320	Tn2010
GA16242	AGPE00000000.1	GA EIP	06B	2001	GA	blood	1536	1536	Mega-2.IVa
GA16531	AGOE00000000.1	GA EIP	06B	2001	GA	blood	146	156	Mega-2.II
GA16833	AGPF00000000.1	GA EIP	19F	2002	GA	blood	5053	320	Tn2009
GA17227	AGPG00000000.1	GA EIP	23F	2000	GA	blood	242	242	Tn2009
GA17301	ALCI01000002.1	GA EIP	09V	2000	GA	blood	156	156	Mega-1.III
GA17328	AGPH00000000.1	GA EIP	06A	2000	GA	blood	376	2090	Mega-1.I
GA17371	AGPI00000000.1	GA EIP	19F	2000	GA	PE	8014	320	Tn2009
GA17457	AILS00000000.1	GA EIP	19A	2000	GA	blood	199	199	Mega-1.I
GA17484	ALCT01000001.1	GA EIP	35B	2000	GA	blood	558	558	Mega-2.II
GA17545	AFGA00000000.1	GA EIP	06B	2000	GA	CSF	1536slv	1536	Mega-2.IVc
GA17570	AFGB00000000.1	GA EIP	09V	2001	GA	blood	156	156	Mega-I.III
GA17719	AILO00000000.1	GA EIP	19F	2001	GA	blood	926	320	Tn2009
GA17971	AGPJ00000000.1	GA EIP	06A	2001	GA	blood	1175	single	none
GA18068	AIKR00000000.1	GA EIP	04	2001	GA	blood	695	66	Mega-2.II
GA18523	AGOO00000000.1	GA EIP	19F	2001	GA	blood	2476	320	Tn2010
GA19077	AGPK00000000.1	GA EIP	06A	2002	GA	blood	1296	2090	Mega-2.II
GA19101	AIKS00000000.1	GA EIP	03	2002	GA	blood	180	180	Tn6002
GA19451	AGPL00000000.1	GA EIP	19F	2003	GA	blood	271	320	Tn2010
GA19690	AGQK00000000.1	GA EIP	03	2004	GA	blood	180	180	none
GA19923	AIKC00000000.1	GA EIP	19A	2004	GA	blood	320	320	Tn2010
GA19998	ALCS00000000.1	GA EIP	19A	2004	GA	blood	156	156	Mega-2.II
GA40028	AILP00000000.1	GA EIP	07A	2002	GA	blood	191	191	Mega-2.II
GA40183	AIJX00000000.1	GA EIP	19A	2002	GA	blood	1341	199	none
GA40410	AIKA00000000.1	GA EIP	19A	2003	GA	blood	1963	15	none
GA40563	AIKT00000000.1	GA EIP	04	2003	GA	blood	5872	singleton	Tn6002
GA41277	AGPM00000000.1	GA EIP	19A	2004	GA	blood	199	199	Mega-1.III
GA41301	AFGD00000000.1	GA EIP	23F	2004	GA	CSF	242	242	Tn2009
GA41317	AFGT00000000.1	GA EIP	33F	2004	GA	blood	2705	100	Mega-1.IVb
GA41410	AIKZ00000000.1	GA EIP	19A	2004	GA	blood	1339slv	2090	Mega-2.II
GA41437	AGPN00000000.1	GA EIP	06A	2004	GA	blood	376	2090	Mega-1.I
GA41538	AGOL00000000.1	GA EIP	06A	2004	GA	blood	384	156	Mega-2.II
GA41565	AGPO00000000.1	GA EIP	19A	2004	GA	blood	81	81	Tn2009
GA41688	AGPP00000000.1	GA EIP	14	2004	GA	blood	13	15	Mega-2.II
GA43257	AIKU00000000.1	GA EIP	19A	2005	GA	blood	156	156	Mega-2.II
GA43264	AIJS00000000.1	GA EIP	19A	2005	GA	blood	2270	2090	Mega-2.II
GA43265	AGOB00000000.1	GA EIP	19A	2005	GA	blood	2584	199	none
GA43380	AGPQ00000000.1	GA EIP	19A	2005	GA	blood	2348	single	none
GA44128	AIKV00000000.1	GA EIP	23F	2005	GA	blood	37	439	Mega-2.II
GA44194	AGOP00000000.1	GA EIP	19A	2005	GA	blood	2543	63	Tn6002
GA44288	AGNY00000000.1	GA EIP	19A	2005	GA	CSF	320	320	Tn2010
GA44378	AGOQ00000000.1	GA EIP	23F	2005	GA	blood	81	81	Mega-1.III
GA44386	AIKW00000000.1	GA EIP	19A	2005	GA	blood	2382	2090	Mega-2.II
GA44452	AGOC00000000.1	GA EIP	19A	2005	GA	blood	2541	single	Mega-2.II
GA44500	AGOI00000000.1	GA EIP	19A	2005	GA	blood	2269	199	Mega-1.III
GA44511	AGOR00000000.1	GA EIP	19A	2005	GA	blood	4464	156	Mega-2.II
GA47033	AGOA00000000.1	GA EIP	06C	2005	GA	blood	4150	1379	Mega-1.II
GA47179	AIKX00000000.1	GA EIP	15A	2006	GA	blood	63	63	Tn6002
GA47210	AIKY00000000.1	GA EIP	15B	2006	GA	blood	3280	156	Tn2009
GA47281	AGNZ00000000.1	GA EIP	19F	2006	GA	CSF	3039	320	Tn2010
GA47283	AGPR00000000.1	GA EIP	07F	2006	GA	blood	191	191	none
GA47360	AGPS00000000.1	GA EIP	19A	2006	GA	blood	695	66	none
GA47368	AFGS00000000.1	GA EIP	19A	2006	GA	blood	1339	2090	Mega-2.II
GA47373	AGPT00000000.1	GA EIP	19F	2006	GA	blood	654	251	none
GA47388	AGPU00000000.1	GA EIP	19A	2006	GA	blood	4026	156	Mega-2.II
GA47439	AGPV00000000.1	GA EIP	07F	2006	GA	blood	1176	218	none
GA47461	AIKZ00000000.1	GA EIP	35B	2006	GA	blood	558	558	Mega-2.II
GA47502	AGNV00000000.1	GA EIP	19A	2006	GA	blood	1374	singleton	Tn3837
GA47522	AILA00000000.1	GA EIP	15C	2006	GA	blood	199	199	Mega-1.III
GA47562	ALCY01000001.1	GA EIP	11A	2006	GA	blood	62	62	Mega-2.II
GA47597	AILB00000000.1	GA EIP	03	2006	GA	blood	180	180	Tn3872
GA47628	AILC00000000.1	GA EIP	19F	2006	GA	joint	236	320	Tn2010
GA47688	AGPW00000000.1	GA EIP	19A	2006	GA	blood	320	320	Tn2010
GA47751	AGQD00000000.1	GA EIP	19A	2006	GA	blood	2268	2090	Mega-2.II
GA47760	AILD00000000.1	GA EIP	11A	2006	GA	blood	62	62	Mega-I.III
GA47778	AGPX00000000.1	GA EIP	19A	2006	GA	blood	320	320	Tn2010
GA47794	AILQ01000002.1	GA EIP	15A	2006	GA	blood	63	63	Tn6002
GA47901	AFGR00000000.1	GA EIP	01	2006	GA	blood	304	306	none
GA47976	AGPY00000000.1	GA EIP	19F	2006	GA	blood	43	15	none
GA49138	AGOD00000000.1	GA EIP	19F	2006	GA	blood	651	320	Tn2009
GA49194	AILE00000000.1	GA EIP	33F	2006	GA	blood	2705	100	Mega-1.IVb
GA49447	AGOK00000000.1	GA EIP	19A	2006	GA	blood	4176	singleton	Mega-2.II
GA49542	AILF00000000.1	GA EIP	09V	2007	GA	blood	3148	156	Tn2009
GA52306	AGPZ00000000.1	GA EIP	06C	2007	GA	blood	3676	1379	Mega-1.II
GA52612	ALCG00000000.1	GA EIP	15A	2007	GA	blood	5004	63	Tn6002
GA54354	ALCN00000000.1	GA EIP	23A	2008	GA	CSF	338	156	Mega-2.II
GA54644	AGQA00000000.1	GA EIP	19A	2008	GA	blood	156	156	Mega-2.II
GA56113	ALCP00000000.1	GA EIP	09V	2008	GA	blood	156	156	Mega-2.II
GA56348	ALCO01000002.1	GA EIP	22F	2009	GA	blood	433	433	Mega-2.II
GA58581	ALCQ01000001.1	GA EIP	14	2010	GA	blood	13slv	15	Mega-2.II
GA58771	ALCM00000000.1	GA EIP	19A	2010	GA	blood	320	320	Tn2010
GA58981	ALCX00000000.1	GA EIP	22F	2010	GA	blood	433	433	Tn6002
GA60080	ALCR01000002.1	GA EIP	06C	2010	GA	blood	1092	66	None
GA60132	ALCV00000000.1	GA EIP	06C	2010	GA	blood	1390	1390	Tn6002
GA60190	ALCL01000001.1	GA EIP	06C	2010	GA	blood	1292	1379	Mega-1.II
GA62331	ALCU00000000.1	GA EIP	23A	2011	GA	blood	338	156	Mega-2.II
GA62681	ALCW01000001.1	GA EIP	15C	2011	GA	blood	199	ST199	Mega-1.III
N.carolina6A-23	AGQL00000000.1	PMEN	06A	1997	NC	unknown	376	2090	Mega-1.I
Netherlands15B-37	AGQB00000000.1	PMEN	15C	1987	Neth	CSF	199	199	none
NP070	AGOH00000000.1	PN	23F	1995	GA	carriage	37	439	none
NP112	AGQF00000000.1	PN	06B	1995	GA	carriage	1536	1536	none
NP127	AGQC00000000.1	PN	06A	1995	GA	carriage	376	2090	Mega-1.I
NP141	AILG00000000.1	PN	07F	1995	GA	carriage	191	191	none
NP170	AGOS00000000.1	PN	23F	1995	GA	carriage	81	81	Tn2009
a strain collection. Abbr., GA EIP, Georgia Emerging Infections Program; PMEN Pneumococcal Molecular Epidemiology Network; EIP, Emerging Infections Program (Centers for Disease Control, Atlanta, GA); Jain, Shabnam Jain (Emory University,
b Locale, geographic location of isolation
c Source, biological source of isolation
d ST, multilocus sequence type
e CC, clonal complex
